# Supplementary material for: Molecular game theory for a toxin-dominant food chain model
Source: Natl Sci Rev. 2019 Jul 19;6(6):1191–200. doi: 10.1093/nsr/nwz097 (PMC8291550; doi:10.1093/nsr/nwz097)
Supplement: nwz097_Supplemental_Files [file nwz097_supplemental_files.zip]

Archive with 3 entries (3 files):
- Supplementary_data_Revised.docx
- Supplementary_Movie_1.mp4
- Supplementary_Movie_2.mp4
